# Supplementary material for: Temporal Code-Driven Stimulation: Definition and Application to Electric Fish Signaling
Source: Front Neuroinform. 2016 Oct 6;10:41. doi: 10.3389/fninf.2016.00041 (PMC5052257; doi:10.3389/fninf.2016.00041)
Supplement: Supplementary file 2 [file Presentation2.ZIP]

Archive with 67 entries (55 files):
- binWords/
- binWords/CMakeLists.txt
- binWords/include/
- binWords/include/wordsBuffer.h
- binWords/src/
- binWords/src/CMakeLists.txt
- binWords/src/wordsBuffer.c
- BioHist/
- BioHist/bin/
- BioHist/cmake.modules/
- BioHist/cmake.modules/FindYamlCpp.cmake
- BioHist/CMakeLists.txt
- BioHist/cmake_install.cmake
- BioHist/config.yaml
- BioHist/files/
- BioHist/files/exampleOutput.h5
- BioHist/include/
- BioHist/include/BinWordsSignalGenerator.h
- BioHist/include/BitsObserver.h
- BioHist/include/DowncrossSpikeDetector.h
- BioHist/include/ErrorFilter.h
- BioHist/include/FormSpikeDetector.h
- BioHist/include/HDF5HistWriter.h
- BioHist/include/pezHist.h
- BioHist/include/ProblemConfig.h
- BioHist/include/ProblemInfo.h
- BioHist/include/SignalProcessor.h
- BioHist/include/SpikeDetector.h
- BioHist/include/SpikesObserver.h
- BioHist/include/transitionMatrix.h
- BioHist/include/Transitions.h
- BioHist/include/UpcrossSpikeDetector.h
- BioHist/include/WordHistGenerator.h
- BioHist/libStats/
- BioHist/libStats/CMakeLists.txt
- BioHist/libStats/config.h
- BioHist/libStats/MatrixStreamer.cpp
- BioHist/libStats/MatrixStreamer.h
- BioHist/libStats/Statistics.cpp
- BioHist/libStats/Statistics.h
- BioHist/PezHist.geany
- BioHist/src/
- BioHist/src/CMakeLists.txt
- BioHist/src/cmake_install.cmake
- BioHist/src/ErrorFilter.cpp
- BioHist/src/HDF5HistWriter.cpp
- BioHist/src/pezHist.cpp
- BioHist/src/ProblemConfig.cpp
- BioHist/src/SignalProcessor.cpp
- BioHist/src/SignalProcessor.cpp~
- BioHist/src/SpikesObserver.cpp
- BioHist/wordsBuffer/
- BioHist/wordsBuffer/CMakeLists.txt
- BioHist/wordsBuffer/wordsBuffer.c
- BioHist/wordsBuffer/wordsBuffer.h
- rt_words/
- rt_words/Makefile
- rt_words/words.c
- rt_words/words.c~
- rt_words/words.h
- rt_words/wordsBuffer.c
- rt_words/wordsBuffer.c~
- rt_words/wordsBuffer.h
- rt_words/wordsBuffer.h~
- rt_words/words_shm.h
- rt_words/words_shm.h~
- TCDS_SupplementaryMaterial.pdf
