# Supplementary material for: Temporal Code-Driven Stimulation: Definition and Application to Electric Fish Signaling
Source: Front Neuroinform. 2016 Oct 6;10:41. doi: 10.3389/fninf.2016.00041 (PMC5052257; doi:10.3389/fninf.2016.00041)
Supplement: Supplementary file 2 [file Presentation2.ZIP › binWords/CMakeLists.txt]

cmake_minimum_required(VERSION 2.8)
project(binWordsBuffer C)

set(CMAKE_MODULE_PATH ${CMAKE_MODULE_PATH} "${CMAKE_SOURCE_DIR}/cmake.modules/")

set ( EXECUTABLE_OUTPUT_PATH  ${CMAKE_BINARY_DIR}/bin)

add_subdirectory(src)
