# Supplementary material for: Temporal Code-Driven Stimulation: Definition and Application to Electric Fish Signaling
Source: Front Neuroinform. 2016 Oct 6;10:41. doi: 10.3389/fninf.2016.00041 (PMC5052257; doi:10.3389/fninf.2016.00041)
Supplement: Supplementary file 2 [file Presentation2.ZIP › binWords/src/CMakeLists.txt]

set (INCLUDE_DIR ../include)
include_directories(${INCLUDE_DIR})

add_library (binWordsBuffer SHARED wordsBuffer.c)
set_target_properties(binWordsBuffer PROPERTIES LINKER_LANGUAGE C)
target_link_libraries(binWordsBuffer m)

install(TARGETS binWordsBuffer DESTINATION lib)
install(FILES ${INCLUDE_DIR}/wordsBuffer.h DESTINATION include)
