# Supplementary material for: Temporal Code-Driven Stimulation: Definition and Application to Electric Fish Signaling
Source: Front Neuroinform. 2016 Oct 6;10:41. doi: 10.3389/fninf.2016.00041 (PMC5052257; doi:10.3389/fninf.2016.00041)
Supplement: Supplementary file 2 [file Presentation2.ZIP › BioHist/config.yaml]

%YAML 1.2
---

#I/O files

inputFile: 21h23m09s-09-sep-2014.dat
outputFile: files/exampleOutput.h5

#Spike Detector: Upcross, Downcross or FormSpike
spikeDetector : Upcross

#Problem execution data
volColumn: 4
totalTime: 300
volThreshold: 6
wordLengths: [4]
binTimes: [90.0]
#wordLengths: [2,3,4,5]
#binTimes: [20.0,30.0,40.0,50.0,60.0,70.0,80.0,90.0,100.0,110.0,120.0,130.0,140.0,150.0,160.0,170.0,180.0,190.0,200.0,210.0]

...
