# Supplementary material for: Temporal Code-Driven Stimulation: Definition and Application to Electric Fish Signaling
Source: Front Neuroinform. 2016 Oct 6;10:41. doi: 10.3389/fninf.2016.00041 (PMC5052257; doi:10.3389/fninf.2016.00041)
Supplement: Supplementary file 2 [file Presentation2.ZIP › BioHist/include/ProblemInfo.h]

#ifndef __PROBLEM_INFO__
#define __PROBLEM_INFO__

typedef struct{
	const char* inputFileName, *outputFileName;
	int wordLength, volColumn, numBT, numWL, maxWords;
	double vThreshold, binTime, maxTime;
} ProblemInfo;

#endif
