# Supplementary material for: Temporal Code-Driven Stimulation: Definition and Application to Electric Fish Signaling
Source: Front Neuroinform. 2016 Oct 6;10:41. doi: 10.3389/fninf.2016.00041 (PMC5052257; doi:10.3389/fninf.2016.00041)
Supplement: Supplementary file 2 [file Presentation2.ZIP › BioHist/include/SpikesObserver.h]

//      SpikesObserver.h
//      
//      Copyright 2013 Ángel Lareo <angel.lareo@gmail.com>
//      
//      This program is free software; you can redistribute it and/or modify
//      it under the terms of the GNU General Public License as published by
//      the Free Software Foundation; either version 2 of the License, or
//      (at your option) any later version.
//      
//      This program is distributed in the hope that it will be useful,
//      but WITHOUT ANY WARRANTY; without even the implied warranty of
//      MERCHANTABILITY or FITNESS FOR A PARTICULAR PURPOSE.  See the
//      GNU General Public License for more details.
//      
//      You should have received a copy of the GNU General Public License
//      along with this program; if not, write to the Free Software
//      Foundation, Inc., 51 Franklin Street, Fifth Floor, Boston,
//      MA 02110-1301, USA.

#ifndef __SPIKE_OBSERVER_H__
#define __SPIKE_OBSERVER_H__

#include <iostream>
#include <vector>
#include <memory>

class SignalProcessor;
class BitsObserver;

class SpikesObserver {
private:
    std::shared_ptr<SignalProcessor> _model;
    std::vector<BitsObserver*> _views;

    
public:
    SpikesObserver(std::shared_ptr<SignalProcessor> mod, double binTime);
    virtual ~SpikesObserver();
    virtual void update(double time) = 0;
    void attach(BitsObserver *obs);
    double getBinTime(){
        return _binTime;
    }
    
protected:
    std::shared_ptr<SignalProcessor> getSubject();
    void notify(int bit);
    double _binTime;
};

#endif /*__SPIKE_OBSERVER_H__*/
