# Supplementary material for: Temporal Code-Driven Stimulation: Definition and Application to Electric Fish Signaling
Source: Front Neuroinform. 2016 Oct 6;10:41. doi: 10.3389/fninf.2016.00041 (PMC5052257; doi:10.3389/fninf.2016.00041)
Supplement: Supplementary file 2 [file Presentation2.ZIP › BioHist/libStats/CMakeLists.txt]

include_directories(. /usr/local/lib ${HDF5_INCLUDE_DIRS})
add_library (libStats STATIC Statistics MatrixStreamer)
target_link_libraries( libStats ${HDF5_LIBRARIES} )
