# Supplementary material for: Temporal Code-Driven Stimulation: Definition and Application to Electric Fish Signaling
Source: Front Neuroinform. 2016 Oct 6;10:41. doi: 10.3389/fninf.2016.00041 (PMC5052257; doi:10.3389/fninf.2016.00041)
Supplement: Supplementary file 2 [file Presentation2.ZIP › BioHist/libStats/config.h]

/* 
 * Config.h is automatically generated, please do not edit this file by hand. Instead
 * perform any changes you want in config.h.in.
 */

#ifndef CONFIG_H
#define CONFIG_H

#define VERSION_STRING "0.2.0"

#ifdef LOGOG_LEVEL
#warning Be sure to include <config.h> BEFORE <logog.hpp>
#endif

#ifndef NDEBUG
#define LOGOG_LEVEL LOGOG_LEVEL_ALL
#else
#define LOGOG_LEVEL LOGOG_LEVEL_NONE
#endif

#endif
