# Supplementary material for: Temporal Code-Driven Stimulation: Definition and Application to Electric Fish Signaling
Source: Front Neuroinform. 2016 Oct 6;10:41. doi: 10.3389/fninf.2016.00041 (PMC5052257; doi:10.3389/fninf.2016.00041)
Supplement: Supplementary file 2 [file Presentation2.ZIP › BioHist/PezHist.geany]

[indentation]
indent_width=4
indent_type=0
indent_hard_tab_width=4
detect_indent=false
indent_mode=2

[project]
name=PezHist
base_path=/home/dynamic/Escritorio/alareo/PezHist/
make_in_base_path=true
description=
run_cmd=

[files]
current_page=19
FILE_NAME_0=3379;C;0;16;0;1;0;/home/dynamic/Escritorio/alareo/PezHist/src/wordsBuffer.c;0
FILE_NAME_1=468;CMake;0;16;0;1;0;/home/dynamic/Escritorio/alareo/PezHist/src/CMakeLists.txt;0
FILE_NAME_2=68;C;0;16;0;1;0;/home/dynamic/Escritorio/alareo/PezHist/include/ProblemInfo.h;0
FILE_NAME_3=1146;C;0;16;0;1;0;/home/dynamic/Escritorio/alareo/PezHist/include/pezHist.h;0
FILE_NAME_4=446;CMake;0;16;0;1;0;/home/dynamic/Escritorio/alareo/PezHist/CMakeLists.txt;0
FILE_NAME_5=2266;C++;0;16;0;1;0;/home/dynamic/Escritorio/alareo/PezHist/src/HDF5HistWriter.cpp;0
FILE_NAME_6=1561;C;0;16;0;1;0;/home/dynamic/Escritorio/alareo/PezHist/include/wordsBuffer.h;0
FILE_NAME_7=1079;C;0;16;0;1;0;/home/dynamic/Escritorio/alareo/PezHist/include/HDF5HistWriter.h;0
FILE_NAME_8=1724;C++;0;16;0;1;0;/home/dynamic/Escritorio/alareo/PezHist/src/pezHist.cpp;0
FILE_NAME_9=1176;C;0;16;0;1;0;/home/dynamic/Escritorio/alareo/PezHist/include/ProblemConfig.h;0
FILE_NAME_10=1116;C++;0;16;0;1;0;/home/dynamic/Escritorio/alareo/PezHist/src/ProblemConfig.cpp;0
FILE_NAME_11=1410;C;0;16;0;1;0;/home/dynamic/Escritorio/alareo/PezHist/include/UpcrossSpikeDetector.h;0
FILE_NAME_12=1394;C;0;16;0;1;0;/home/dynamic/Escritorio/alareo/PezHist/include/SpikesObserver.h;0
FILE_NAME_13=1020;C;0;16;0;1;0;/home/dynamic/Escritorio/alareo/PezHist/include/SpikeDetector.h;0
FILE_NAME_14=1642;C;0;16;0;1;0;/home/dynamic/Escritorio/alareo/PezHist/include/SignalProcessor.h;0
FILE_NAME_15=1186;C;0;16;0;1;0;/home/dynamic/Escritorio/alareo/PezHist/include/FormSpikeDetector.h;0
FILE_NAME_16=1385;C;0;16;0;1;0;/home/dynamic/Escritorio/alareo/PezHist/include/DowncrossSpikeDetector.h;0
FILE_NAME_17=1441;C++;0;16;0;1;0;/home/dynamic/Escritorio/alareo/PezHist/src/SpikesObserver.cpp;0
FILE_NAME_18=1847;C++;0;16;0;1;0;/home/dynamic/Escritorio/alareo/PezHist/src/SignalProcessor.cpp;0
FILE_NAME_19=403;YAML;0;16;0;1;0;/home/dynamic/Escritorio/alareo/PezHist/config.yaml;0
FILE_NAME_20=1572;C;0;16;0;1;0;/home/dynamic/Escritorio/alareo/PezHist/include/ErrorFilter.h;0
FILE_NAME_21=1554;C++;0;16;0;1;0;/home/dynamic/Escritorio/alareo/PezHist/src/ErrorFilter.cpp;0
FILE_NAME_22=1236;C;0;16;0;1;0;/home/dynamic/Escritorio/alareo/PezHist/include/BitsObserver.h;0
FILE_NAME_23=3068;C;0;16;0;1;0;/home/dynamic/Escritorio/alareo/PezHist/include/WordHistGenerator.h;0
