# Supplementary material for: Temporal Code-Driven Stimulation: Definition and Application to Electric Fish Signaling
Source: Front Neuroinform. 2016 Oct 6;10:41. doi: 10.3389/fninf.2016.00041 (PMC5052257; doi:10.3389/fninf.2016.00041)
Supplement: Supplementary file 2 [file Presentation2.ZIP › BioHist/src/CMakeLists.txt]

cmake_minimum_required(VERSION 2.8)

set (INCLUDE_DIR ../include ../libStats ../wordsBuffer)
include_directories(${INCLUDE_DIR}  /usr/local/lib ${HDF5_INCLUDE_DIRS} ${Boost_INCLUDE_DIR} ${YAMLCPP_INCLUDE_DIR})

add_executable( PezHist pezHist.cpp HDF5HistWriter.cpp ProblemConfig.cpp SignalProcessor.cpp SpikesObserver.cpp ErrorFilter.cpp)
target_link_libraries( PezHist ${HDF5_LIBRARIES} ${YAMLCPP_LIBRARY} wordsBuffer libStats m)
