# Supplementary material for: Temporal Code-Driven Stimulation: Definition and Application to Electric Fish Signaling
Source: Front Neuroinform. 2016 Oct 6;10:41. doi: 10.3389/fninf.2016.00041 (PMC5052257; doi:10.3389/fninf.2016.00041)
Supplement: Supplementary file 2 [file Presentation2.ZIP › rt_words/words.c]

////////////////////////////////////////////////////////////////////////////////
/*!
 * @file words.c
 * @date 12-2015
 * @author Angel Lareo
 * 
 * @brief Temporal code driven stimulation functions
 * 
*/
////////////////////////////////////////////////////////////////////////////////

#include "words_shm.h"
#include "words.h"

#define __DEBUG__

//!< External Variables---------------------
NEURON_MODEL *stimulator;  //Manages stimulation. Stores the stimulus waveform
                           //Deliver stimulation calling:
                           //stimulator->trigger_function()

WORDS_SHM *wordsShm;  // Models variable. Fill in before starting RT Task

WordsBuffer wordsbuf; // Library for binary digitalization written in C (source code included)
//------------------------------------------


//Entry point for the protocol.
//Call model(V,t) for every interruption of the RT task
double model(double currentV, double time){
	if (wordsShm->activated[0]) return detectorModel(currentV, time); //Temporal code-driven stimulation
	else if (wordsShm->activated[1]) return histogramModel(currentV, time); //Generate histograms
	else if (wordsShm->activated[2]) return aleatModel(currentV, time); //Open-loop stimulation
}

//Generate histograms
double histogramModel(double currentV, double time){
	static double lastTime, initTime;
    static short numCalls = FIRST_CALL;
    static char out = BIT_NOT_DETECTED_OUT;
    static double bitTime;
    static WordsBuffer *wb;
	static int n=0;
	
    if (numCalls==FIRST_CALL){ 
		wb = &wordsbuf;
        wbInit(wb,wordsShm->wordSize, wordsShm->numWords);
		initTime = time;
        numCalls = NEW_TIME_WINDOW;
    }
    
	if (time-initTime < (wordsShm->windowTime*1000/*seconds to ms*/)){ 
		if (numCalls==NEW_TIME_WINDOW){ //New time window
			n++;
			lastTime = time;
			bitTime = wordsShm->bitTime;
			numCalls++;
		}

		if ((detect_spike(currentV, time))&&(out != BIT_DETECTED_OUT)){ //DETECT SPIKE
			out = BIT_DETECTED_OUT;    
			wbBitInsert(wb,1); //Store 1 for this window time	
			wbStoreWord(wb);
		}

		if (time >= initTime+n*wordsShm->bitTime){ //Window time ended     
			if (out == BIT_NOT_DETECTED_OUT){
				wbBitInsert(wb,0); //Store 0 for this window time
				wbStoreWord(wb);
			}
			out = BIT_NOT_DETECTED_OUT;
			numCalls = NEW_TIME_WINDOW;
			return END_WINDOW_OUT;
		}
	}
	else {
		initTime = time;
		wbCreateHistogram(wb, wordsShm->hist, wordsShm->numWords);
		wordsShm->histSem++;
		n=0;
		return END_HISTOGRAM_TIME;	
	}
	
	return out;
}


//Temporal code-driven stimulation
double detectorModel(double currentV, double time)
{
    static double lastTime;
    static short numCalls = FIRST_CALL;
    static char out = BIT_NOT_DETECTED_OUT, detectedWord = FALSE, fixedDelay=TRUE;
    static double bitTime, wordDetectTime=100000, stimTime= -400;
	static WordsBuffer *wb;

    
    if (numCalls==FIRST_CALL){
        if (wordsShm->minDelay<0) // Negative Delay = Not Fixed Delay
            fixedDelay=FALSE;
        //wordsShm->refractTime = 200;
		wb = &wordsbuf;
        wbInit(wb,wordsShm->wordSize, wordsShm->numWords);
        numCalls = NEW_TIME_WINDOW;
    }

    if (numCalls==NEW_TIME_WINDOW){ //New time window
        lastTime = time;
        bitTime = wordsShm->bitTime;
        numCalls++;
    }

    if ((detect_spike(currentV, time))&&(out != 1)){ //DETECT SPIKE
        out = BIT_DETECTED_OUT;    
        wbBitInsert(wb,out); //Store 1 for this window time
        if (-1!=wbStoreWord(wb)){
            detectedWord = wbCheckWordMatch(wb, wordsShm->word);
            if (detectedWord) wordDetectTime=time;
		}
    }

    if (detectedWord && fixedDelay && time >= wordDetectTime + wordsShm->minDelay){ //precise delay
            if (stimulator->trigger_function){ 
            //if (stimulator->trigger_function && ((time - stimTime) > 400)){ //refract time
				#ifdef __DEBUG__
				rt_printk ("\nStimulator trigger_function");
				#endif
				stimulator->trigger_function();
                stimTime = time;
			}
			detectedWord = FALSE;
            return WORD_DETECTED_OUT;
    }

    if (bitTime < time-lastTime){ //Window time ended     
        if (out == BIT_NOT_DETECTED_OUT){
            wbBitInsert(wb,out); //Store 0 for this window time
            if (-1!=wbStoreWord(wb)){
                detectedWord = wbCheckWordMatch(wb, wordsShm->word);
                if (detectedWord) wordDetectTime=time;
            }
        }
        
        if (detectedWord && !fixedDelay){ //precise delay
            if (stimulator->trigger_function){ 
            //if (stimulator->trigger_function && ((time - stimTime) > 400)){ //refract time
				#ifdef __DEBUG__
				rt_printk ("\nStimulator trigger_function");
				#endif
				stimulator->trigger_function();
                stimTime = time;
			}
			detectedWord = FALSE;
            return WORD_DETECTED_OUT;
        }

        out = BIT_NOT_DETECTED_OUT;
        numCalls = NEW_TIME_WINDOW;

        return END_WINDOW_OUT;
    }

    return out;
}

//Open-loop stimulation
double aleatModel (double voltage, double time){
    static double lastTime, spkTime;
    static short numCalls = NEW_TIME_WINDOW;
	static unsigned int jitter, jitter2, lanzado = 0, spkDetected = 0;
	unsigned int i;
    
    if (stimulator->trigger_function){
    	spkDetected = detect_spike(voltage, time);
        if (spkDetected==1) spkTime = time;

        if (numCalls==NEW_TIME_WINDOW){ //New period
		    lanzado = 0;
            spkDetected = 0;
		    get_random_bytes(&i, sizeof(unsigned int));
		    jitter = i % (unsigned int)(wordsShm->randomPeriod*1000/*seconds to ms*/ - wordsShm->maxDelay);
            lastTime = time;
            numCalls++;
            get_random_bytes(&i, sizeof(unsigned int));
            if (wordsShm->minDelay == wordsShm->maxDelay)
                jitter2 = wordsShm->minDelay;
            else
                jitter2 = (wordsShm->minDelay) + (i % (unsigned int)(wordsShm->maxDelay - wordsShm->minDelay));
        }

        if ((lanzado==0) && (jitter < (unsigned int)(time-lastTime))){ //jitter passed
            if ((lanzado == 0) && (jitter2 < (unsigned int)(time - spkTime))){
		        #ifdef __DEBUG__
		        rt_printk ("Info stimulator trigger_function %u < %u\n", jitter2, (unsigned int)(time - spkTime));
		        #endif
		        stimulator->trigger_function();
                lanzado=1;
            }
	    }
	
        if ((wordsShm->randomPeriod*1000) < time-lastTime){ //randomPeriod passed
	        numCalls = NEW_TIME_WINDOW;
      	}
    }
	
	return 0;
}

int detect_spike (double voltage, double time)
{
    static double lastVolt2=0.0, lastVolt1=0.0;
    double volThreshold = wordsShm->threshold;
    
    int spike=0;
    
    if ((lastVolt2<=lastVolt1) &&
        (lastVolt1>=voltage) &&
        (lastVolt1>volThreshold))
    {
        spike=1;
    }

    lastVolt2 = lastVolt1;
    lastVolt1 = voltage;

    return spike;
}
