# Supplementary material for: Temporal Code-Driven Stimulation: Definition and Application to Electric Fish Signaling
Source: Front Neuroinform. 2016 Oct 6;10:41. doi: 10.3389/fninf.2016.00041 (PMC5052257; doi:10.3389/fninf.2016.00041)
Supplement: Supplementary file 2 [file Presentation2.ZIP › rt_words/words.h]

////////////////////////////////////////////////////////////////////////////////
/*!
   \file words.h
   \date 12-2015
   \author Ángel Lareo

   \brief File with words module definition

   File with data structures, constant and functions for hr3 model

   \version 1.0
*/
////////////////////////////////////////////////////////////////////////////////


#ifndef __HR3_H__
#define __HR3_H__

//#include "model.h"
//#include "common.h"
//#include "int.h"
#include "wordsBuffer.h"
#include <linux/types.h>
#include <linux/random.h>

#define BIT_DETECTED_OUT 2
#define BIT_NOT_DETECTED_OUT 0
#define END_WINDOW_OUT 1
#define WORD_DETECTED_OUT 3
#define END_HISTOGRAM_TIME -2

#define FALSE 0
#define TRUE 1

double model(double currentV, double time);
double histogramModel(double currentV, double time);
double detectorModel(double currentV, double time);
double aleatModel(double currentV, double time);
int detect_spike (double voltage, double time);

static inline char *ftoa(double x, char *str) {
    char s = (x >= 0 ? ' ' : '-');
    int tmp1, tmp2;

    x = fabs(x);
    tmp1 = floor(x);
    tmp2 = 1e6*(x - tmp1);
    sprintf(str, "%c%d.%06d", s, tmp1, tmp2);
    return str;
}

static inline double vAbs (double x){
    return fabs(x);
}

#define FIRST_CALL 0
#define NEW_TIME_WINDOW 1

#endif
