# Supplementary material for: Temporal Code-Driven Stimulation: Definition and Application to Electric Fish Signaling
Source: Front Neuroinform. 2016 Oct 6;10:41. doi: 10.3389/fninf.2016.00041 (PMC5052257; doi:10.3389/fninf.2016.00041)
Supplement: Supplementary file 2 [file Presentation2.ZIP › rt_words/wordsBuffer.h]

////////////////////////////////////////////////////////////////////////////////
/*!
 * @file wordsBuffer.h
 * @date 1-2013
 * @author Angel Lareo
 * 
 * @brief Definition of WordsBuffer and its functions
*/
////////////////////////////////////////////////////////////////////////////////

#ifndef __WORDS_BUFFER__
#define __WORDS_BUFFER__

#define MAX_WORDS_BUFF 60000

#define NOT_INITIATED -2
#define ERR -1
#define OK 0

#define MAX_BITS_WORD 10
#define MAX_WORDS 1024

typedef int WbElement;

/**
 * *struct BitsBuffer
 * @brief Bitsbuffer definition. Circular buffer that stores the bits which form the word
 * 
 * @author Ángel Lareo
 * @date 1/2013
*/
typedef struct
{
    char bits[MAX_BITS_WORD];
    int wordLength;
    int numBits;
    char* init;
    char* insert;
} BitsBuffer;


/**
 * *struct WordsBuffer
 * @brief WordsBuffer definition that store the words as integer values
 * It uses BitsBuffer to store bits temporarilly
 * 
 * @author Ángel Lareo
 * @date 12/2012
*/
typedef struct 
{
    WbElement words[MAX_WORDS_BUFF];
    BitsBuffer bb;
    int maxWords;
    int numWords;
    WbElement* init;
    WbElement* insert;
    WbElement* check;    
} WordsBuffer;

void wbCreateHistogram (WordsBuffer* wb, int* results, int numWords);
int wbInit(WordsBuffer* wb, int length, int maxWords);
int wbBitInsert(WordsBuffer* wb, char bit);  //Inserts bit on BitBuffer
int wbWordInsert (WordsBuffer* wb, int word);
int wbStoreWord (WordsBuffer *wb); //Transformation Bits 2 Double done here
int wbCheckWordMatch(WordsBuffer *wb, char *word);
int wbBits2Int(WordsBuffer *wb);
int Bits2Int(char* bb, int length); 

void bbAdvancePtr (BitsBuffer* bb, char** ptr);

#endif
