# Supplementary material for: Temporal Code-Driven Stimulation: Definition and Application to Electric Fish Signaling
Source: Front Neuroinform. 2016 Oct 6;10:41. doi: 10.3389/fninf.2016.00041 (PMC5052257; doi:10.3389/fninf.2016.00041)
Supplement: Supplementary file 2 [file Presentation2.ZIP › rt_words/words_shm.h]

/**
 * @file words_shm.h
 * @brief header file for words module
 * WORDS_SHM definition
 * @author Ángel Lareo
 * @date 12/2015
*/

#ifndef __WOR_SHM__
#define __WOR_SHM__

#include "wordsBuffer.h"

#define WORDSSHM "wordshm"
#define MAX_BITS_WORD 25
#define MAX_WORDS 1024

/**
 * *struct WORDS_SHM
 * @brief WORDS_SHM structure for shared memory
 * @author Ángel Lareo
 * @date 12/2015
*/
typedef struct
{
    char activated[3]; 	//[0] - WordsDetector     - Temporal code-driven stimulation
						//[1] - WordsHistogram    - Generate histograms
						//[2] - aleatModel        - Open-loop stimulation
	
    double threshold;
    double bitTime;     //binTime
    
    int wordSize;       //word length (number of bits)
    char word[MAX_BITS_WORD]; //word
    int numWords;       //number of words
    double windowTime;  //window time
    double refractTime;

	int hist[MAX_WORDS]; //histogram: Stores #word
	unsigned char histSem; 
    
    int channel_in;     //monitored channel
    
    double randomPeriod;//windowTime for Open-Loop stimulation

    double minDelay;    //minDelay
    double maxDelay;    //maxDelay
} WORDS_SHM;

#endif
